# Supplementary material for: The Network of Non-coding RNAs in Cancer Drug Resistance
Source: Front Oncol. 2018 Aug 29;8:327. doi: 10.3389/fonc.2018.00327 (PMC6123370; doi:10.3389/fonc.2018.00327)
Supplement: Supplementary Table 1 — ncRNA/drug network indices. The Excel file contains the measures for all nodes (drugs/ncRNAs) in the network. [file Table_1.XLSX]

## Sheet: Ordinati Farmaci default node.c
SUID	name	class	Average Shortest Path Length	Betweenness Centrality	Closeness Centrality	Degree	Eccentricity	Neighborhood Connectivity	Number Of Directed Edges	Partner Of Multi Edged Node Pairs	Radiality	Stress	Topological Coefficient
753	Cisplatin	drug	2.31944	0.460496	0.431138	87	5	2.25	87	12	0.835069	182354	0.0480769
823	Doxorubicin	drug	2.71759	0.198489	0.367973	42	6	3.05882	42	6	0.785301	99106	0.0980392
880	Paclitaxel	drug	2.64352	0.21441	0.378284	38	5	2.72222	38	2	0.79456	90912	0.0748792
704	5-fluorouracil	drug	2.72685	0.169936	0.366723	32	5	2.92857	32	4	0.784144	75390	0.0876623
852	Gemcitabine	drug	2.86574	0.106219	0.34895	26	6	3.22727	26	4	0.766782	48052	0.111364
915	Tamoxifen	drug	2.98611	0.0789086	0.334884	23	6	2.44444	23	3	0.751736	28836	0.103175
718	miR-21	mir	2.33333	0.115168	0.428571	19	5	22.9	19	6	0.833333	47248	0.143137
815	Docetaxel	drug	2.875	0.0564207	0.347826	17	5	3.75	17	1	0.765625	30094	0.152778
903	Sorafenib	drug	3.01389	0.0958683	0.331797	17	6	2.625	17	1	0.748264	28190	0.116071
809	UCA1	lncRNA	2.64815	0.0588747	0.377622	14	6	25.5714	14	5	0.793981	26674	0.196571
724	miR-34a	mir	2.38889	0.112474	0.418605	14	5	22	14	3	0.826389	46706	0.14094
848	Gefitinib	drug	3.11574	0.0433494	0.320951	12	6	3.6	12	2	0.735532	20598	0.173333
859	Imatinib	drug	3.0787	0.0466833	0.324812	12	6	2.81818	12	1	0.740162	12898	0.151515
922	Temozolomide	drug	3.31019	0.0137969	0.302098	8	6	3.125	8	0	0.711227	7268	0.2125
750	miR-100	mir	2.81481	0.0276618	0.355263	8	6	24.8333	8	1	0.773148	14866	0.218654
742	Carboplatin	drug	3.18981	0.00729092	0.313498	7	6	5.16667	7	1	0.726273	4036	0.347222
844	Etoposide	drug	3.06019	0.0165343	0.326778	7	6	4.85714	7	0	0.742477	9724	0.241071
709	miR-125b	mir	2.86111	0.0398402	0.349515	7	5	19.5714	7	0	0.767361	18870	0.183876
711	miR-141	mir	2.7037	0.0749755	0.369863	7	5	26.1667	7	1	0.787037	36314	0.211485
811	miR-200c	mir	3.18519	0.0326796	0.313953	7	6	16.8333	7	1	0.726852	17406	0.213964
818	miR-222	mir	3.42593	0.00467063	0.291892	7	6	22.6667	7	2	0.696759	2952	0.408805
877	Oxaliplatin	drug	3.64352	0.0462928	0.27446	6	6	2.33333	6	0	0.66956	21494	0.222222
926	Vemurafenib	drug	3.20833	0.021132	0.311688	6	6	4.5	6	0	0.723958	7404	0.291667
825	GAS5	lncRNA	3.57407	0.0234722	0.279793	6	7	10.2	6	1	0.678241	14010	0.22439
763	miR-101	mir	2.88889	0.0268329	0.346154	6	6	32	6	2	0.763889	12428	0.300971
760	LINC-ROR	lncRNA	2.78704	0.034002	0.358804	5	6	34	5	1	0.77662	13676	0.286957
713	miR-16	mir	3.60185	0.0313414	0.277635	5	6	8.6	5	0	0.674769	16342	0.217143
736	miR-375	mir	3.12963	0.0258172	0.319527	5	6	18.2	5	0	0.733796	9532	0.212346
764	miR-106a	mir	2.90741	0.0308414	0.343949	5	6	25.6	5	0	0.761574	14108	0.238835
867	Methotrexate	drug	3.51389	0.0188272	0.284585	4	7	3	4	0	0.685764	6418	0.285714
923	Trastuzumab	drug	4.09722	0.0113019	0.244068	4	6	3.5	4	0	0.612847	7336	0.3125
719	miR-218	mir	2.80556	0.0164248	0.356436	4	5	34.5	4	0	0.774306	10150	0.301802
773	miR-145	mir	2.7963	0.0155289	0.357616	4	6	46	4	1	0.775463	10172	0.391304
779	miR-181a	mir	2.97222	0.00898003	0.336449	4	6	39.3333	4	1	0.753472	6440	0.395189
780	miR-182	mir	3.0463	0.00557286	0.328267	4	6	52	4	1	0.744213	3572	0.548387
789	miR-224	mir	3.25	0.00341627	0.307692	4	6	39.5	4	1	0.71875	1248	0.527397
793	miR-30a	mir	2.90741	0.0167596	0.343949	4	6	32	4	0	0.761574	10656	0.303922
813	let-7a	mir	3.84259	0.0184755	0.260241	4	7	8	4	1	0.644676	6366	0.333333
819	miR-29a	mir	3.42593	0.00467063	0.291892	4	6	22.6667	4	1	0.696759	2952	0.408805
871	miR-125a	mir	3.5	0.014083	0.285714	4	6	17.6667	4	1	0.6875	5496	0.347222
746	Celecoxib	drug	3.36574	0.0184755	0.297111	3	6	4	3	0	0.704282	3998	0.333333
749	Cetuximab	drug	3.29167	0.00187931	0.303797	3	6	6	3	0	0.713542	1358	0.454545
874	Nintedanib	drug	3.625	0.00181497	0.275862	3	6	3.66667	3	0	0.671875	742	0.444444
808	SNHG12	lncRNA	2.94444	0.0136065	0.339623	3	6	38	3	0	0.756944	7734	0.377551
706	let-7b	mir	2.94444	0.012379	0.339623	3	5	39.3333	3	0	0.756944	7384	0.395189
708	miR-122	mir	3.59259	0.00319278	0.278351	3	6	22	3	1	0.675926	1332	0.538462
712	miR-149	mir	3.2963	0.00953996	0.303371	3	5	24.6667	3	0	0.712963	4886	0.38172
720	miR-221	mir	3.5463	0.00416798	0.281984	3	6	23	3	1	0.681713	1508	0.511628
734	miR-124	mir	3.98148	0.0099946	0.251163	3	7	6.33333	3	0	0.627315	4486	0.333333
745	miR-214	mir	3.01852	0.00729042	0.331288	3	6	36.6667	3	0	0.747685	4474	0.375439
784	miR-192	mir	3.18519	0.00270736	0.313953	3	6	45	3	1	0.726852	1956	0.564103
828	miR-181b	mir	3.46296	0.00449885	0.28877	3	7	21.3333	3	0	0.69213	2662	0.391026
840	miR-9	mir	3.27778	0.00696882	0.305085	3	6	26	3	0	0.715278	4140	0.373134
845	miR-29b	mir	3.36111	0.0107396	0.297521	3	5	20.3333	3	0	0.704861	3098	0.345238
851	miR-155	mir	3.77778	0.00611251	0.264706	3	7	10.6667	3	0	0.652778	3644	0.358025
855	miR-138	mir	3.7963	0.00068875	0.263415	3	7	15	3	1	0.650463	404	0.56
875	miR-200a	mir	3.55556	0.00351021	0.28125	3	6	15.6667	3	0	0.680556	1864	0.357724
739	Capecitabine	drug	5.61574	2.153e-05	0.178071	2	8	2	2	0	0.423032	2	1
866	lapatinib	drug	4.22685	0.0008358	0.236583	2	6	5	2	0	0.596644	478	0.571429
900	Rapamycin	drug	4.56944	0	0.218845	2	8	5	2	1	0.553819	0	0
705	CCAT2	lncRNA	3.5463	0.00416798	0.281984	2	6	23	2	0	0.681713	1508	0.511628
737	BL-8040	lncRNA	4.58796	0.00925926	0.217962	2	7	3	2	0	0.551505	4062	0.5
743	HOTTIP	lncRNA	3.7963	0.00033782	0.263415	2	7	14	2	0	0.650463	234	0.541667
758	HOTAIR	lncRNA	3.25	0.00341627	0.307692	2	6	39.5	2	0	0.71875	1248	0.527397
762	MEG3	lncRNA	3.30556	0.00925926	0.302521	2	6	34.5	2	0	0.711806	2766	0.5
807	PVT1	lncRNA	3.18519	0.00270736	0.313953	2	6	45	2	0	0.726852	1956	0.564103
816	CCAT1	lncRNA	3.51852	0.00157295	0.284211	2	6	26	2	0	0.685185	798	0.531915
707	let-7c	mir	3.06481	0.00568141	0.326284	2	5	48	2	0	0.741898	3544	0.54023
710	miR-139	mir	3.55556	0.00170651	0.28125	2	5	22	2	0	0.680556	876	0.525
715	miR-203a	mir	3.38889	0.0027229	0.295082	2	5	32	2	0	0.701389	1758	0.563636
716	miR-204	mir	3.68519	0.00124795	0.271357	2	6	17	2	0	0.664352	484	0.533333
721	miR-23a	mir	3.06481	0.00568141	0.326284	2	5	48	2	0	0.741898	3544	0.54023
722	miR-302a	mir	3.38889	0.0042109	0.295082	2	5	31	2	0	0.701389	2458	0.526316
725	miR-425	mir	3.66667	0.00671933	0.272727	2	6	17	2	0	0.666667	3808	0.516129
726	miR-429	mir	3.38889	0.0027229	0.295082	2	5	32	2	0	0.701389	1758	0.563636
727	miR-494	mir	3.59259	0.00319278	0.278351	2	6	22	2	0	0.675926	1332	0.538462
728	miR-519c	mir	3.71296	0.00925926	0.269327	2	6	14.5	2	0	0.66088	2760	0.5
731	miR-96	mir	3.06481	0.00568141	0.326284	2	5	48	2	0	0.741898	3544	0.54023
740	miR-1914	mir	4.62963	0.0046081	0.216	2	7	4	2	0	0.546296	3542	0.6
741	miR-1915	mir	4.62963	0.0046081	0.216	2	7	4	2	0	0.546296	3542	0.6
744	miR-205	mir	3.7963	0.00033782	0.263415	2	7	14	2	0	0.650463	234	0.541667
752	miR-193a	mir	3.30556	0.00925926	0.302521	2	6	34.5	2	0	0.711806	2766	0.5
769	miR-129	mir	3.21296	0.00219667	0.311239	2	6	42	2	0	0.72338	1408	0.539474
771	miR-136	mir	3.31481	0	0.301676	2	6	68	2	1	0.710648	0	0
775	miR-148a	mir	3.16667	0.00520026	0.315789	2	6	43	2	0	0.729167	2472	0.525
777	miR-152	mir	3.16667	0.00520026	0.315789	2	6	43	2	0	0.729167	2472	0.525
778	miR-15b	mir	3.31481	0	0.301676	2	6	68	2	1	0.710648	0	0
785	miR-197	mir	3.0463	0.00557286	0.328267	2	6	52	2	0	0.744213	3572	0.548387
788	miR-20a	mir	3.23148	0.00458367	0.309456	2	6	38	2	0	0.721065	1656	0.5
791	miR-24	mir	3.22222	0.00228054	0.310345	2	5	37.5	2	0	0.722222	1370	0.514085
792	miR-27a	mir	3.31481	0	0.301676	2	6	68	2	1	0.710648	0	0
794	miR-31	mir	3.18519	0.00270736	0.313953	2	6	45	2	0	0.726852	1956	0.564103
795	miR-33a	mir	3.18519	0.00270736	0.313953	2	6	45	2	0	0.726852	1956	0.564103
800	miR-451	mir	3.25	0.00341627	0.307692	2	6	39.5	2	0	0.71875	1248	0.527397
802	miR-506	mir	3.30556	0.00925926	0.302521	2	6	34.5	2	0	0.711806	2766	0.5
806	miR-99a	mir	3.18519	0.00270736	0.313953	2	6	45	2	0	0.726852	1956	0.564103
817	miR-200b	mir	3.84259	0.00070564	0.260241	2	6	9.5	2	0	0.644676	608	0.53125
821	miR-452	mir	3.57407	0.00084715	0.279793	2	6	25	2	0	0.678241	814	0.6
826	miR-135b	mir	3.65741	0.00070853	0.273418	2	7	20.5	2	0	0.667824	448	0.541667
829	miR-196b	mir	3.65741	0.00070853	0.273418	2	7	20.5	2	0	0.667824	448	0.541667
831	miR-26b	mir	3.56481	0.00236586	0.280519	2	7	26	2	0	0.679398	1318	0.543478
853	let-7i	mir	3.77778	0.00149146	0.264706	2	7	16.5	2	0	0.652778	534	0.534483
856	miR-210	mir	3.7963	0.00068875	0.263415	2	7	15	2	0	0.650463	404	0.56
863	miR-7	mir	3.87037	0.00201949	0.258373	2	7	13.5	2	0	0.641204	470	0.520833
919	miR-27b	mir	3.98148	0	0.251163	2	7	18	2	1	0.627315	0	0
733	Afimoxifene	drug	4.97685	0	0.20093	1	8	3	1	0	0.502894	0	0
735	Alitretinoin	drug	4.125	0	0.242424	1	7	5	1	0	0.609375	0	0
751	Chemoradiation	drug	4.30093	0	0.232508	1	7	2	1	0	0.587384	0	0
810	Crizotinib	drug	4.18056	0	0.239203	1	7	6	1	0	0.602431	0	0
812	Cytarabine	drug	4.83796	0	0.206699	1	8	3	1	0	0.520255	0	0
814	Dasatinib	drug	3.90278	0	0.256228	1	7	5	1	0	0.637153	0	0
843	Epirubicin	drug	4.83796	0	0.206699	1	8	3	1	0	0.520255	0	0
846	Flutamide	drug	1	0	1	1	1	1	1	0	1	0	0
865	Irinotecan	drug	4.70833	0	0.212389	1	7	2	1	0	0.536458	0	0
870	Mubritinib	drug	4.49537	0	0.222451	1	7	3	1	0	0.563079	0	0
872	Nilotinib	drug	1	0	1	1	1	1	1	0	1	0	0
876	Olaparib	drug	4.30093	0	0.232508	1	7	2	1	0	0.587384	0	0
897	Palbociclib	drug	4.30093	0	0.232508	1	7	2	1	0	0.587384	0	0
898	Pertuzumab	drug	1	0	1	1	1	1	1	0	1	0	0
901	Saracatinib	drug	3.90278	0	0.256228	1	7	5	1	0	0.637153	0	0
902	Soladosine	drug	3.3287	0	0.300417	1	6	10	1	0	0.708912	0	0
913	Sunitinib	drug	1	0	1	1	1	1	1	0	1	0	0
925	Vandetanib	drug	4.125	0	0.242424	1	7	5	1	0	0.609375	0	0
929	Vincristine	drug	1	0	1	1	1	1	1	0	1	0	0
732	snaR	lncRNA	3.72222	0	0.268657	1	6	28	1	0	0.659722	0	0
747	PTMS	lncRNA	4.36111	0	0.229299	1	7	3	1	0	0.579861	0	0
748	SCD	lncRNA	4.36111	0	0.229299	1	7	3	1	0	0.579861	0	0
754	AK022798	lncRNA	3.31481	0	0.301676	1	6	68	1	0	0.710648	0	0
755	AK126698	lncRNA	3.31481	0	0.301676	1	6	68	1	0	0.710648	0	0
756	ANRIL	lncRNA	3.31481	0	0.301676	1	6	68	1	0	0.710648	0	0
757	ENST00000457645	lncRNA	3.31481	0	0.301676	1	6	68	1	0	0.710648	0	0
761	LINC00161	lncRNA	3.31481	0	0.301676	1	6	68	1	0	0.710648	0	0
824	ARA	lncRNA	3.71296	0	0.269327	1	7	34	1	0	0.66088	0	0
841	ODRUL	lncRNA	3.71296	0	0.269327	1	7	34	1	0	0.66088	0	0
842	SNHG1	lncRNA	3.71296	0	0.269327	1	7	34	1	0	0.66088	0	0
849	CASC9	lncRNA	4.11111	0	0.243243	1	7	10	1	0	0.611111	0	0
850	LINC00277	lncRNA	4.11111	0	0.243243	1	7	10	1	0	0.611111	0	0
860	HULC	lncRNA	4.07407	0	0.245455	1	7	11	1	0	0.615741	0	0
864	SNHG5	lncRNA	4.07407	0	0.245455	1	7	11	1	0	0.615741	0	0
868	LUCAT1	lncRNA	4.50926	0	0.221766	1	8	4	1	0	0.561343	0	0
869	TUG1	lncRNA	4.50926	0	0.221766	1	8	4	1	0	0.561343	0	0
878	LINC00152	lncRNA	4.63889	0	0.215569	1	7	6	1	0	0.545139	0	0
896	N375709	lncRNA	3.63889	0	0.274809	1	6	36	1	0	0.670139	0	0
911	SLRL	lncRNA	4.00926	0	0.249423	1	7	16	1	0	0.623843	0	0
912	TUC338	lncRNA	4.00926	0	0.249423	1	7	16	1	0	0.623843	0	0
916	MALAT1	lncRNA	3.98148	0	0.251163	1	7	18	1	0	0.627315	0	0
921	uc.57	lncRNA	3.98148	0	0.251163	1	7	18	1	0	0.627315	0	0
924	ATB	lncRNA	5.09259	0	0.196364	1	7	4	1	0	0.488426	0	0
714	miR-195	mir	3.72222	0	0.268657	1	6	28	1	0	0.659722	0	0
717	miR-20b	mir	3.72222	0	0.268657	1	6	28	1	0	0.659722	0	0
723	miR-338	mir	3.72222	0	0.268657	1	6	28	1	0	0.659722	0	0
729	miR-520g	mir	3.72222	0	0.268657	1	6	28	1	0	0.659722	0	0
730	miR-587	mir	3.72222	0	0.268657	1	6	28	1	0	0.659722	0	0
738	miR-15a	mir	5.58333	0	0.179104	1	8	2	1	0	0.427083	0	0
759	let-7e	mir	3.31481	0	0.301676	1	6	68	1	0	0.710648	0	0
765	miR-107	mir	3.31481	0	0.301676	1	6	68	1	0	0.710648	0	0
766	miR-10b	mir	3.31481	0	0.301676	1	6	68	1	0	0.710648	0	0
767	miR-1244	mir	3.31481	0	0.301676	1	6	68	1	0	0.710648	0	0
768	miR-128	mir	3.31481	0	0.301676	1	6	68	1	0	0.710648	0	0
770	miR-130a	mir	3.31481	0	0.301676	1	6	68	1	0	0.710648	0	0
772	miR-140	mir	3.31481	0	0.301676	1	6	68	1	0	0.710648	0	0
774	miR-146a	mir	3.31481	0	0.301676	1	6	68	1	0	0.710648	0	0
776	miR-148b	mir	3.31481	0	0.301676	1	6	68	1	0	0.710648	0	0
781	miR-184	mir	3.31481	0	0.301676	1	6	68	1	0	0.710648	0	0
782	miR-185	mir	3.31481	0	0.301676	1	6	68	1	0	0.710648	0	0
783	miR-186	mir	3.31481	0	0.301676	1	6	68	1	0	0.710648	0	0
786	miR-199a	mir	3.31481	0	0.301676	1	6	68	1	0	0.710648	0	0
787	miR-199b	mir	3.31481	0	0.301676	1	6	68	1	0	0.710648	0	0
790	miR-23b	mir	3.31481	0	0.301676	1	6	68	1	0	0.710648	0	0
796	miR-340	mir	3.31481	0	0.301676	1	6	68	1	0	0.710648	0	0
797	miR-374a	mir	3.31481	0	0.301676	1	6	68	1	0	0.710648	0	0
798	miR-378a	mir	3.31481	0	0.301676	1	6	68	1	0	0.710648	0	0
799	miR-379	mir	3.31481	0	0.301676	1	6	68	1	0	0.710648	0	0
801	miR-491	mir	3.31481	0	0.301676	1	6	68	1	0	0.710648	0	0
803	miR-770	mir	3.31481	0	0.301676	1	6	68	1	0	0.710648	0	0
804	miR-873	mir	3.31481	0	0.301676	1	6	68	1	0	0.710648	0	0
805	miR-940	mir	3.31481	0	0.301676	1	6	68	1	0	0.710648	0	0
820	miR-451a	mir	3.87037	0	0.258373	1	6	16	1	0	0.641204	0	0
822	miR-650	mir	3.87037	0	0.258373	1	6	16	1	0	0.641204	0	0
827	miR-143	mir	3.71296	0	0.269327	1	7	34	1	0	0.66088	0	0
830	miR-215	mir	3.71296	0	0.269327	1	7	34	1	0	0.66088	0	0
832	miR-299	mir	3.71296	0	0.269327	1	7	34	1	0	0.66088	0	0
833	miR-301a	mir	3.71296	0	0.269327	1	7	34	1	0	0.66088	0	0
834	miR-302b	mir	3.71296	0	0.269327	1	7	34	1	0	0.66088	0	0
835	miR-302c	mir	3.71296	0	0.269327	1	7	34	1	0	0.66088	0	0
836	miR-302d	mir	3.71296	0	0.269327	1	7	34	1	0	0.66088	0	0
837	miR-663a	mir	3.71296	0	0.269327	1	7	34	1	0	0.66088	0	0
838	miR-708	mir	3.71296	0	0.269327	1	7	34	1	0	0.66088	0	0
839	miR-760	mir	3.71296	0	0.269327	1	7	34	1	0	0.66088	0	0
847	miR-132	mir	1	0	1	1	1	1	1	0	1	0	0
854	miR-1290	mir	3.86111	0	0.258993	1	7	22	1	0	0.642361	0	0
857	miR-330	mir	3.86111	0	0.258993	1	7	22	1	0	0.642361	0	0
858	miR-378	mir	3.86111	0	0.258993	1	7	22	1	0	0.642361	0	0
861	miR-1301	mir	4.07407	0	0.245455	1	7	11	1	0	0.615741	0	0
862	miR-518a	mir	4.07407	0	0.245455	1	7	11	1	0	0.615741	0	0
873	miR-3121	mir	1	0	1	1	1	1	1	0	1	0	0
879	miR-409	mir	4.63889	0	0.215569	1	7	6	1	0	0.545139	0	0
881	miR-17	mir	3.63889	0	0.274809	1	6	36	1	0	0.670139	0	0
882	miR-23c	mir	3.63889	0	0.274809	1	6	36	1	0	0.670139	0	0
883	miR-3176	mir	3.63889	0	0.274809	1	6	36	1	0	0.670139	0	0
884	miR-32	mir	3.63889	0	0.274809	1	6	36	1	0	0.670139	0	0
885	miR-34c	mir	3.63889	0	0.274809	1	6	36	1	0	0.670139	0	0
886	miR-3654	mir	3.63889	0	0.274809	1	6	36	1	0	0.670139	0	0
887	miR-3673	mir	3.63889	0	0.274809	1	6	36	1	0	0.670139	0	0
888	miR-381	mir	3.63889	0	0.274809	1	6	36	1	0	0.670139	0	0
889	miR-3915	mir	3.63889	0	0.274809	1	6	36	1	0	0.670139	0	0
890	miR-433	mir	3.63889	0	0.274809	1	6	36	1	0	0.670139	0	0
891	miR-488	mir	3.63889	0	0.274809	1	6	36	1	0	0.670139	0	0
892	miR-5004	mir	3.63889	0	0.274809	1	6	36	1	0	0.670139	0	0
893	miR-591	mir	3.63889	0	0.274809	1	6	36	1	0	0.670139	0	0
894	miR-606	mir	3.63889	0	0.274809	1	6	36	1	0	0.670139	0	0
895	miR-634	mir	3.63889	0	0.274809	1	6	36	1	0	0.670139	0	0
899	miR-150	mir	1	0	1	1	1	1	1	0	1	0	0
904	miR-10a	mir	4.00926	0	0.249423	1	7	16	1	0	0.623843	0	0
905	miR-137	mir	4.00926	0	0.249423	1	7	16	1	0	0.623843	0	0
906	miR-153	mir	4.00926	0	0.249423	1	7	16	1	0	0.623843	0	0
907	miR-181	mir	4.00926	0	0.249423	1	7	16	1	0	0.623843	0	0
908	miR-216a	mir	4.00926	0	0.249423	1	7	16	1	0	0.623843	0	0
909	miR-217	mir	4.00926	0	0.249423	1	7	16	1	0	0.623843	0	0
910	miR-367	mir	4.00926	0	0.249423	1	7	16	1	0	0.623843	0	0
914	miR-144	mir	1	0	1	1	1	1	1	0	1	0	0
917	miR-206	mir	3.98148	0	0.251163	1	7	18	1	0	0.627315	0	0
918	miR-26a	mir	3.98148	0	0.251163	1	7	18	1	0	0.627315	0	0
920	miR-335	mir	3.98148	0	0.251163	1	7	18	1	0	0.627315	0	0
927	miR-211	mir	4.2037	0	0.237885	1	7	6	1	0	0.599537	0	0
928	miR-579	mir	4.2037	0	0.237885	1	7	6	1	0	0.599537	0	0
930	miR-1284	mir	1	0	1	1	1	1	1	0	1	0	0
