# Supplementary material for: The Network of Non-coding RNAs in Cancer Drug Resistance
Source: Front Oncol. 2018 Aug 29;8:327. doi: 10.3389/fonc.2018.00327 (PMC6123370; doi:10.3389/fonc.2018.00327)
Supplement: Supplementary Table 2 — ncRNA/drug interaction effect on chemoresistance. This table shows, for each subnetwork, the non-coding RNAs that influenced chemoresistance, or drug sensivity, as reported in our review. Red represents inhibition, and green enhancement, of the relative process. We indicated all drugs in the subnetworks and the related ncRNAs behaviors. Keys: ↑ ncRNA up-regulation, ↓ ncRNA down-regulation. [file Table_2.xlsx]

## Sheet: Foglio1
Drug	ncRNAs	Effect on Chemoresistance	Effect on Drug sensitivity	Other drug	Reference	Subnet
Gefitinib	GAS5	↑			182	1
Trastuzumab/Lapatinib	GAS5	↓			181	1
Rapamycin	GAS5		↑		180	1
Rapamycin	GAS5		↓		179	1
Gefitinib	miR-149		↑	Cisplatin	251	1
Gefitinib (MDR)	SNHG12	↑			253	1
Trastuzumab/Lapatinib	miR-16		↑		176	1
Gefitinib	LINC00227	↓			250	1
BL-8040	miR-15/miR-16		↑		177	1
Grfitinib	miR-124	↓			256	1
Afimoxifene	miR-124		↑		255	1
Gefitinib	miR-155/miR-200c		↓		150	1
Cisplatin	miR-107	↑			261	2
Cisplatin	miR-15b	↑			288	2
Cisplatin	miR-15b	↑			289	2
Cisplatin	miR-27	↑			292, 293	2
Cisplatin	MEG3	↑			305	2
Cisplatin	AK022798	↑			301	2
Cisplatin	AK126698	↓			302	2
Cisplatin	ENST00000457645	↑			303	2
Cisplatin	LINC00161		↑		260	2
Csiplatin	ANRIL		↓		307	2
Cisplatin	miR-10b	↑			262	2
Cisplatin	miR-185-5p	↓			267	2
Cisplatin	miR-199b-5p	↓			299	2
Cisplatin	miR-148a		↑		279	2
Cisplatin	miR-152		↑		278	2
Cisplatin	miR-199a-3p		↑		300	2
Cisplatin	miR-20a	↑			287	2
	miR-20a		↓	Temozolomide	286	2
Cisplatin	miR-1244		↑		263	2
Cisplatin	miR-128	↓			264	2
Cisplatin	miR-146a	↑			280	2
Cisplatin	miR-99a/miR-491	↑			274	2
Cisplatin	miR-379		↑		273	2
Cisplatin	miR-184	↓			266	2
Cisplatin	miR-940	↓			277	2
Cisplatin/Chemoradiation	miR-193a-3p	↑			295, 296	2
Cisplatin	let-7b		↑		219	2
Cisplatin	let-7e		↑		220	2
Cisplatin	miR-23b		↑		269	2
Cisplatin	miR-148b	↑			265	2
Cisplatin	miR-340	↑			270	2
Cisplatin	miR-374a/miR-130a	↑			271	2
Cisplatin	miR-378	↑			272	2
Cisplatin	miR-770-5p	↑			275	2
Cisplatin	miR-136	↑			290	2
Cisplatin	miR-136	↑			291	2
	miR-451	↓		Imatinib	284	2
Cisplatin	miR-451		↑		283	2
Cisplatin	miR-186		↑		268	2
Cisplatin	miR-873		↑		276	2
Cisplatin/Olaparib	miR-506		↑		294	2
Paclitaxel	Lnc-n375709	↓			313	3
Paclitaxel	miR-145		↑		202	3
Paclitaxel	miR-182	↑		Cisplatin	233, 234, 235	3
Paclitaxel	miR-197	↓		Cisplatin	309	3
Paclitaxel	miR-433	↑			311	3
Paclitaxel	miR-634		↑		312	3
Paclitaxel	miR-9	↓			317	3
	miR-9	↑		Temozolomide	318	3
Paclitaxel	miR-17-5p		↑		320	3
Paclitaxel	miR-34c-5p	↓			310	3
	miR-214		↑	cisplatin	315	3
Paclitaxel	miR-214	↑		Carboplatin	89	3
Paclitaxel	miR-106a/miR-591	↑			189	3
Dasatinib/Saracatinib	miR-106a		↑		188	3
Sorafenib	miR-137	↑			322	4
Sorafenib	miR-122		↑		326	4
Sorafenib	miR181a	↑			325	4
Sorafenib	SLRL	↑			329	4
Sorafenib	miR-153/miR-216a/miR-217/miR-494/miR-10a/miR-21		↓		324	4
Sorafenib	LINC-ROR		↓		247	4
Sorafenib	miR-122	↓			327	4
Sorafenib	miR-367-3p		↑		323	4
	miR-125a		↑	Paclitaxel	131	4
Mubritinib	miR-125a		↑		133	4
Sorafenib	TUC338		↓		328	4
	miR-129	↑		Cisplatin	332	5
Docetaxel	miR-129	↑			333	5
Docetaxel	miR-181a	↑			229	5
Docetaxel	miR-30a/miR-222/miR-100	↑			141	5
Docetaxel	miR-200b	↓			335	5
Docetaxel	miR-139-5p	↑			341	5
	miR-139-5p		↑	5-Fluorouracil	342	5
Docetaxel	miR-451	↓			339	5
Docetaxel	miR-29a/miR-452	↓			334	5
Docetaxel	miR-141	↑			155	5
Docetaxel	CCAT1	↑			343	5
	let-7c		↑	Cisplatin	223	5
Gemictabine	miR-33a	↑			344	6
Gemicitabine	miR-192	↓		Cisplatin	346	6
	miR-138		↑	Imatinib	350	6
Temozolomide	miR-138	↑			348	6
Gemcitabine	miR-125b/miR-100	↑			125	6
Carboplatin	miR-205/miR-218	↑			206	6
Gemcitabine	miR-205	↑			352	6
Gemcitabine	miR-181b	↑			353	6
Temozolomide	miR-181b		↑		354	6
Temozolomide	miR-210	↑			356	6
Gemcitabine	miR-21	↓			91	6
Carboplatin	miR-21	↑			89	6
Temozolomide	miR-215b	↑			127	6
Gemcitabine	let-7a	↑			216	6
Gemcitabine	let-7a		↑		217	6
Epirubicin	let-7a	↓			214	6
Cytarabine	let-7a	↓			215	6
Gemcitabine	HOTTIP	↑			357	6
Carboplatin	BC200		↑		358	6
Oxaliplatin	miR-1914/miR-1915	↑			363	7
Oxaliplatin	miR-425-5p	↑			364	7
Oxaliplatin	miR-409-3p		↑		365	7
Oxaliplatin	Linc00152		↑		366	7
5-Fluorouracil	miR-20b	↑			379	8
5-Fluorouracil	miR-149		↑		376	8
5-Fluorouracil	miR-203		↑		377	8
5-Fluorouracil	miR-129		↑		378	8
5-Fluorouracil	miR-520g	↑			373	8
5-Fluorouracil/Irinotecan	miR-519c	↓			380	8
5-Fluorouracil	snaR		↓		389	8
5-Fluorouracil	miR-204		↑		391	8
5-Fluorouracil	miR-34a	↑			102, 103, 388	8
5-Fluorouracil	miR-218		↑		208	8
5-Fluorouracil	let-7b/let-7c	↓			221	8
5-Fluorouracil	miR-587		↑		369	8
5-Fluorouracil	miR-302a		↑		370	8
5-Fluorouracil	miR-23a	↑			387	8
5-Fluorouracil	miR-23a		↓		386	8
5-Fluorouracil	miR-96		↑		385	8
5-Fluorouracil	miR195		↑		375	8
Doxorubicin	miR-299-3p		↑		393	9
Doxorubicin	miR-101		↑		172	9
Doxorubicin	ARA	↑			394	9
Doxorubicin	miR-143	↑			395	9
Doxorubicin	miR-301a	↑			396	9
Doxorubicin	miR-663	↑			397	9
Doxorubicin	miR-760	↑			399	9
Doxorubicin	miR-215	↑			415	9
Methotrexate	TUG1	↑			401	9
Doxorubicin/Methotrexate	miR-135b/miR-196b	↑			405	9
	miR-196b	↑		5-Fluorouracil	407	9
	miR-196b	↑		Androgen deprivation	408	9
Doxorubicin/Crizotinib/Methotrexate	miR-200c		↑		151, 149, 148	9
Doxorubicin	SNHG1		↑		417	9
Doxorubicin	miR-302a/b/c/d		↑		398	9
Methotrexate	LUCAT1	↑			413	9
Doxorubicin	miR-708		↑		409	9
Etoposide	miR-29b		↑		410	9
	miR-29b		↑	Paclitaxel	412	9
Celecoxib	lnc-SCD/lnc-PTMS		↑		402	9
Celecoxib	miR-34a		↑		105	9
Tamoxifen	miR-375	↑			193	10
Tamoxifen	miR-221/222	↑			433, 161, 163	10
Tamoxifen	miR-335	↑			434	10
Tamoxifen	LINC-ROR		↓		248	10
Tamoxifen	LINC-ROR	↓			249	10
Tamoxifen	miR-148a/miR-152	↑			429	10
Tamoxifen	miR-27b	↓			422, 427	10
Tamoxifen	MALAT1		↑		436, 437	10
Tamoxifen	uc.57	↑			439	10
Tamoxifen	miR-206		↑		430	10
	CCAT2		↑	5-Fluoruracil	438	10
Tamoxifen	CCAT2		↓		420	10
	miR-26b		↑	Doxorubicin	432	10
Tamoxifen	miR-26a/b		↓		431	10
Vandetanib	miR-375		↑		196	10
Imatinib	HULC		↓		446	11
Imatinib	SNHG5	↑			449	11
Imatinib	UCA1	↑			116	11
Imatinib	miR-1301		↑		452	11
Imatinib	HOTAIR	↓			443	11
Imatinib	miR-7		↑		456	11
Imatinib	let-7i/miR-224	↓			224	11
Imatinib	miR-518a-5p	↓			457	11
	miR-144	↑		5-Fluorouracil	461, 462	Others
Sunitinib	miR-144-3p	↑			465	Others
	miR-144/miR-451		↑	Imatinib	461	Others
	miR-144		↑	Cisplatin	463, 464	Others
Dactilosib	miR-1-3p		↑		459	Others
Pertuzumab	miR-150	↓			467	Others
CDK4/6 inhibitors PIK3CA inhibitors	miR-126		↑		470	Others
